# Supplementary material for: A chromosome scale assembly of the tarnished plant bug, Lygus lineolaris (Palisot de Beauvois), genome
Source: BMC Res Notes. 2023 Jun 27;16:125. doi: 10.1186/s13104-023-06408-w (PMC10303854; doi:10.1186/s13104-023-06408-w)
Supplement: Supplementary file 2 — Supplementary Material 2 [file 13104_2023_6408_MOESM2_ESM.xls]

## Sheet: Supplementary data Table S1
Table S1: The number of repeat units, the total length and the percentage of different repeat families identified in Piezodorus guildinii genome. The query species was assumed to be Insecta. RepeatMasker version 4.1.2-p1 was run in sensitive mode with rmblastn version 2.11.0+ and FamDB: CONS-Dfam_3.4.
	Number of elements	Total length	Percentage in the genome
Retroelements	447888	167467876bp	0.1389
SINEs:	73583	14645199bp	0.0121
Penelope	11344	3990227bp	0.0033
LINEs:	350888	140295032bp	0.1164
L2/CR1/Rex	84909	29193274bp	0.0242
R1/LOA/Jockey	27485	10677575bp	0.0089
R2/R4/NeSL	6843	2799554bp	0.0023
RTE/Bov-B	105327	45712074bp	0.0379
L1/CIN4	1711	157553bp	0.0001
LTR elements:	23417	12527645bp	0.0104
BEL/Pao	1509	640075bp	0.0005
Ty1/Copia	492	68760bp	0.0001
Gypsy/DIRS1	21290	11768227bp	0.0098
DNA transposons	252860	57500976bp	0.0477
hobo-Activator	3224	584070bp	0.0005
Tc1-IS630-Pogo	234671	54408626bp	0.0451
PiggyBac	229	25517bp	0
Tourist/Harbinger	706	322058bp	0.0003
Rolling-circles	238017	60691804bp	0.0503
Unclassified:	696974	128340103bp	0.1065
Total interspersed repeats:		353308955bp	0.2931
Small RNA:	60129	11935927bp	0.0099
Satellites:	994	121815bp	0.0001
Simple repeats:	664320	29556395bp	0.0245
Low complexity:	112145	5583458bp	0.0046

## Sheet: Supplementary data Table S2
Table S2. Single Nucleotide Polymorphism (SNP) markersmanually selected from the 18 largest scaffolds of Lygus lineolaris genome assembly to develop a SNP typing panel. The number after SCF represents the scaffold number and the the number after the hyphan is an arbitrary sequences number assigned to potential SNPs during manual selection.
SNP_NAME	ALLELE	ASP1_NAME	ASP2_NAME	SNP_SEQ	ASP1_SEQ	ASP2_SEQ	LSP_SEQ	STA_SEQ	AMP_GC	DESIGN_ORIENTATION
SCF1-1	GT	G	T	GTGGGAATGTTCCTATTGGCGCTCGGATATGTCGTGTTACCTTCGCTCTGTTACAGTTTGGACATGCACGTGTCATGATTTTTATGGTTGACGTCATGTT[G/T]GGCCAAAAATACCGTGCTTTGATCAGCGCTGTTGTTGCTTTGATTCCAGGGTGCGTTGTACCGTGAATTTGTTGGAATGCAGCTGCTCGTAGCGTTGATG	AAAGCACGGTATTTTTGGCCC	CAAAGCACGGTATTTTTGGCCA	CAGTTTGGACATGCACGTGTCA	AGCAACAACAGCGCTGATC	0.43	REV
SCF1-4	GA	G	A	AAGAGAAGAGAGTTTCTACAGAAAGAAGGGAAGCCTATATTTCGATTCTGGCACCAATGTATGCCTATTGTAGGTTCCACCTGAAATAAACCTGATGGAA[G/A]TAAACCGCCTCCTACCGTATCAAAGAATAAGAGGATTTTGGAATACGCTATTACTACCAGCACGAAAAAATCCAAGGTAGGTAGTTGGTACCTACCCAAC	CCACCTGAAATAAACCTGATGGAAG	TCCACCTGAAATAAACCTGATGGAAA	CCTCTTATTCTTTGATACGGTAGGAGGC	ACCAATGTATGCCTATTGTAGGTTC	0.44	FWD
SCF1-5	AC	A	C	TTTAGCGAGATTGGACCACTAAATCGTGAAAAATCTATATTTGTACAATTTCACGTTGACTCATCGCAGTAACATGAACGAGAATGAATGTGACTTACTC[A/C]AAGGAAAATATTTTAAATGCCAGTCTCTGCAACATTCAAAATTTGACCAAAATCGAATCATTAGGTGGTGAGAAATTAGCTTTTGGAATTGTGTTGTGTG	TGAACGAGAATGAATGTGACTTACTCA	TGAACGAGAATGAATGTGACTTACTCC	GTTGCAGAGACTGGCATTTAAAATATTTTCCT	CGTTGACTCATCGCAGTAACAT	0.35	FWD
SCF1-7	GT	G	T	ACTCATGCTGCATGAATGAAAATTTTTACCCCTACGATGGTGTAGGTGGGTGCCCATTATGGAGGTAGGTATGCGTAGCTTTCCTATCTTGTAGTTTGGG[G/T]TCAGCCATTAGATAAGAAGTACCAGCTCGTAGGTACGTCTGACTCATCGTTTTAGGGGAACGCCAAGGGCGGAATGGTCACGAATGTTTCTCGTTTCGCT	GCTGGTACTTCTTATCTAATGGCTGAC	GCTGGTACTTCTTATCTAATGGCTGAA	TGGGTGCCCATTATGGAGGT	AGTCAGACGTACCTACGAGC	0.47	REV
SCF1-10	GA	G	A	GAGACAATCGTGTAGTGCAAGGAAGTCGAGTCCAAGGATACACTCCTCTCGTATTCTAGCTAAAAGTACTGAGTGGCTACAGGAGTAGCTGAGTTGGGAT[G/A]CAGGATATGGAGGATACTGGAGTAATTGAACCTTCCCAGTGTCCTTGGGCAAGTCCAATTGTGTTAGTGCCAAAAAAAAAGGATGGAATAACTACATTTT	CTCCAGTATCCTCCATATCCTGC	ACTCCAGTATCCTCCATATCCTGT	ACTGAGTGGCTACAGGAGTAGCT	GGACACTGGGAAGGTTCAATT	0.52	REV
SCF1-14	CA	C	A	TCTCCTTCCACCTACCACTTATCTTACTCTTGCCGTACCCTGACTACCCACCAGTCTCCAGTCCTTTCTATCCCAATTCATTCCATTTCAAAACATCCTT[C/A]CCCTTTACATTCCATTCCTTCTCCCTATTCAGCTCCTCCTTCCCAATAATATTTGCCACTCTTGGGGAGAAGAACTCCCTTCTTTTTGCCCCACATAGTG	CCAATTCATTCCATTTCAAAACATCCTTC	CCCAATTCATTCCATTTCAAAACATCCTTA	TTCTTCTCCCCAAGAGTGGCA	AGTCTCCAGTCCTTTCTATCCC	0.42	FWD
SCF1-16	GC	G	C	TGAGGCGGCTCGCTATCAAATGTTTCACAATCGTTCGGAGTTGGAGCCCAATTTTTGGGTGGAAAGCTTGGAGTGAGGAGGTTGCCTGTTGTAAAAGCAA[G/C]GAAATACGTATTTGAACCTCCTAAATAGGACTATTTGAATCAAAGGCCTACTCAAATCATGCTGAAATCTATTAGTTTCCTCTCTTAGTTACTTGCATCA	AGGTTGCCTGTTGTAAAAGCAAG	AGGTTGCCTGTTGTAAAAGCAAC	GCCTTTGATTCAAATAGTCCTATTTAGGAGGT	CCAATTTTTGGGTGGAAAGCTTG	0.37	FWD
SCF2-17	CT	C	T	CAATGCGGTGGAAAACTGGAGGTTTTTCAAAGACGAGTGGGCTAACTATGAGGTTGCCTCTGGGCTCGACCAAAAGGACGAAACGATCCGAATCGCAACT[C/T]TGAAATGTTTGCTAGGACGTGAGACCAGTCAGATTTTGAAAAATCTCAAGCTTACCGAGGAAAAGGCAAAGCAAATAAAGGAAATACTCGGTGCGCTTGA	GAAACGATCCGAATCGCAACTC	GAAACGATCCGAATCGCAACTT	GACTGGTCTCACGTCCTAGCAA	CCTCTGGGCTCGACCAAA	0.48	FWD
SCF2-18	CG	C	G	GACCTACCATAGGAGACAACACTCAGTGCGTTGATACTACTAACTATAATAAATGCAATTATAACTGTAATTCCAACACTTTGAAGCGACTGACATGATC[C/G]CCCTCAGATGTAAGTTGACTAGCCACACATGTCGTTGTGGGCCATCAAGGAAAAAGGTAAAAACTCAATCGTTTTCTCCAATTGGGTCTGCACATTAGAC	CTTTGAAGCGACTGACATGATCC	CTTTGAAGCGACTGACATGATCG	CCACAACGACATGTGTGGCT	CTGTAATTCCAACACTTTGAAGCG	0.49	FWD
SCF2-19	GT	G	T	CTGCATGCGTTCAATGCCACTGTCGCGTAATCCCATTATGGTTTAGCAGGAGGTGGAATTCGGAGTTGGGAATGTTGTTTCCCCATCTGTATCAGCAAGT[G/T]CATTATAGGTACGAACCTTTTGATAAACCTTCCGAATAAATCGACATTTCAATGAAAATTTTTAGGGGATTTTTCGACCGCTTCCTCAGCCTCTGCAAAA	TCCCCATCTGTATCAGCAAGTG	TTCCCCATCTGTATCAGCAAGTT	CGGAAGGTTTATCAAAAGGTTCGTACCTA	ATTCGGAGTTGGGAATGTTGTTT	0.43	FWD
SCF2-28	CT	C	T	TTATGAATATATTATATTTATTGTTAAGTTTGTACACTACCTACTTCTCCACTCAAGTGCACTTCGTACTGGGCGATCGCAGCACTCTTGTGGTTAGTAC[C/T]CCTTATATCACTAGAAAGATTTTCATTTGGATGTCTTCTTATTGAACGGGGATGAAAAGATTTTTAATTTTGGAAAACTCCTGGTCAAAAGCCGAGAAAA	GCAGCACTCTTGTGGTTAGTACC	GCAGCACTCTTGTGGTTAGTACT	TCCCCGTTCAATAAGAAGACATCCAA	CACTTCGTACTGGGCGATC	0.4	FWD
SCF2-31	GA	G	A	GACGCTCAGCTTGCGTTCGGCCGAATACAGCTGAGGAAAGTAGTGTGAAGCTTCGCACCAGATGTTTATCACTAGGTTTAAAATAAATTTCGTATTAATT[G/A]ATTTGCTTGTGGGTAGCCATTGTAGACGTACTGTTATGGGTCGAGGGTGAACGGATCTTGGCTAGCTTCCTGTTTTAACTCTGGTTTTAATTATCCAACA	CAATGGCTACCCACAAGCAAATC	CAATGGCTACCCACAAGCAAATT	GTGAAGCTTCGCACCAGATGT	TCGACCCATAACAGTACGTCTAC	0.35	REV
SCF2-34	GT	G	T	ATGAATAATTGTTACCCTAATGCGCATTTTTTGACAAGGTTCATCATTTTGATTATTATAATACAAGTTTGGTACATATCTACGAATCTCTAAGGGTGCA[G/T]GAATATATACTAGTTGGGTACAATTAATGCAAATATTCAATTTTTTCAAACAAAATTCAAATTGTTTGGAGGGGAATATCAATACAATCGTCAGTGTGGA	CATATCTACGAATCTCTAAGGGTGCAG	CATATCTACGAATCTCTAAGGGTGCAT	TTGAATATTTGCATTAATTGTACCCAACTAGTATATATTC	CGCATTTTTTGACAAGGTTCATCA	0.33	FWD
SCF3-35	CT	C	T	ACGGAGACAACTTAACAACGAAACTAAAATTGGAACTGGGAGCCCGGCCCGTGGTGATTTGTTTTGTTTGTTGTTGTTGTGTGGTGGTGATCTTGAATTT[C/T]AAAGTGCCGGCCCCAGGGCCATGCTGCAGTTGGTGAGTTTTCTTTCTACGTTCCTCGTCAGTGTTGGTGGTGCTCGATATTTGTCTGTTTAACAGTTTCC	GGGGCCGGCACTTTG	CTGGGGCCGGCACTTTA	CGGCCCGTGGTGATTTGTTT	ACTGCAGCATGGCCCT	0.49	REV
SCF3-37	GA	G	A	GAAATTATGACCTCAATGAGCTGGGAACTGAAAAAATTCTGAAACTCTGACAAGGTAACCCTAACTCATTTTATTTATTTTTTCTATCTTCACGGCCCGA[G/A]ATTTCCCAACTTTTTTAAGTTGAAAAAGCATCGGAAAGTTGGGAATTTTGAAAAATTGTCATTTCAAAATTTTGATTAATCCAAGTTGGGATAATAGGTA	TTTCTATCTTCACGGCCCGAG	TTTTCTATCTTCACGGCCCGAA	CCCAACTTTCCGATGCTTTTTCAACT	CTGACAAGGTAACCCTAACTCATTT	0.41	FWD
SCF3-39	CT	C	T	TGAAATCCAAAACATGATTCATTCCATAAAAACCATATTTTTATGTTTTTCTCAATCTACACTGTGCGTTCACTGCCTAACTGACACCCAGACCTTGGGG[C/T]ATATTCTTTTCACATCAGCGTGAAATTTTTCTGTAGGCTAGGGCCATAAAATAGTTTTGTTTACCTACCTACAATCGCATTTGGGACCACTTCAAATATC	ACCCAGACCTTGGGGC	CACCCAGACCTTGGGGT	GCCCTAGCCTACAGAAAAATTTCACG	CGTTCACTGCCTAACTGACA	0.47	FWD
SCF3-40	GC	G	C	CCTACGGATAAGAACTGGCATCCTGTCCCAACTGCCTGAGCAAGTTGCACTCTAGACTCATTAGTTCTGTTCAAAGAATTAGTTGCAGTAAAGGTCTCAG[G/C]AATATTGATTAGGATTTGCGATGCTTCCTGGTCATGATCACATCAAATCATGATTTTCAAACGAATTCCGATTGATTCACAATTAAAATCTCCACATAAT	AGAATTAGTTGCAGTAAAGGTCTCAGG	GAATTAGTTGCAGTAAAGGTCTCAGC	CCAGGAAGCATCGCAAATCCT	TGCACTCTAGACTCATTAGTTCTGT	0.4	FWD
SCF3-42	AG	A	G	TTTCAACATCACATTCAATTACTTCAT[A/G]AACAGTCTTACGTCAAACAGGA	TTTCAACATCACATTCAATTACTTCAT	TTTCAACATCACATTCAATTACTTCAC	TCCTGTTTGACGTAAGACTGTT	TGTCATTAAGCTCAATCATAAATCCA	N/A	UNKNOWN
SCF3-44	GT	G	T	ATCTCCCGCTAGGCTCGAGGTTTCCCCCATGTTTGGTTTCCTACTCATAAAAGATGAAGACATAAAACAATTTTCAACTTAGAACAATATTTTTCAACAT[G/T]TTCTCCCTCCTTTTACTCTAGAAAACACTATACCAATGCGTGGATAAAAACCTTTAGAAAGCGTGACAAGAACTACAAAATGGGAACGAGAGTATGAAAA	AACAATTTTCAACTTAGAACAATATTTTTCAACATG	AACAATTTTCAACTTAGAACAATATTTTTCAACATT	CCACGCATTGGTATAGTGTTTTCTAGAGT	GGTTTCCTACTCATAAAAGATGAAGACA	0.33	FWD
SCF3-48	AC	A	C	AGAACCATGGAAGAAAGGGAGAGAAAGGAACAGTCAACGTAACATCGAGCATCGAGTGCATATGGATTGTCGTGGTCTTAAAATCATTAAACTATTATAT[A/C]ACTATAATAGTATCCATGGATAAACGATAGCAGTAGGCCCCGTGCAGCATTTCAGTGAACTAGCTACATATTCACAAGTTTTCAACCAGCAGGCCATCAC	CTGCTATCGTTTATCCATGGATACTATTATAGTT	TGCTATCGTTTATCCATGGATACTATTATAGTG	GCATATGGATTGTCGTGGTCTTAAAATCA	ACTGAAATGCTGCACGGG	0.3	REV
SCF4-49	GA	G	A	TGCCGATGGTCAGCAGTTGTATGAACCAGGTTTGTTATAGCAGAATTTTAATGTTTGTCTAACAAGGGGATGTCTCAATGTGTGCTCCTTTTATTGCATA[G/A]TGATTGTTAAAACCGATTTTAGTTGAACACGTATATGGGCCTTTCAGTCGTAGAAGAACAACTCAATAATTTTCTAAATGATCTTTCAAAACTAGGTAGT	GTGTTCAACTAAAATCGGTTTTAACAATCAC	GTGTTCAACTAAAATCGGTTTTAACAATCAT	AGGGGATGTCTCAATGTGTGCT	CGACTGAAAGGCCCATATACG	0.37	REV
SCF4-50	GT	G	T	GAGCTTCTCAACATGAGCATGCAAAAAGGTGAACGTCCGTAGAGTATGCGAAACACAATGATCGATACTTGACCTCAGTTGCTCAAACTGACTTATTTCC[G/T]GCCCAAACAAACCACGACGGAAAACTTGTATTGGTTTGACAGCACTCATTTCGTGGTCTATACCGACAAAAAACGGGATCGAAGGCAATTCGAACACTCC	CAGTTGCTCAAACTGACTTATTTCCG	CAGTTGCTCAAACTGACTTATTTCCT	ACAAGTTTTCCGTCGTGGTTTGTTT	ACACAATGATCGATACTTGACCTCA	0.45	FWD
SCF4-53	CT	C	T	TGGTTTTGAGAAAATCATATAAGAACTGGTAGGGATGTCATGCTTGTCCGATTCCGATATACAAGCGCTGTTAGTTATGGATAGACAAAAATTATCATAA[C/T]CTCTTAAAATAATCAAAAGGTTTAAATATTTTCTTGACTCTATAAAGTTTTGTCCAATTCATATGAAGCTTTTATTTTAAAATAGAAGTTTTAAATAGAT	CGCTGTTAGTTATGGATAGACAAAAATTATCATAAC	CGCTGTTAGTTATGGATAGACAAAAATTATCATAAT	GAGTCAAGAAAATATTTAAACCTTTTGATTATTTTAAGAG	GTCCGATTCCGATATACAAGCG	0.26	FWD
SCF4-56	GA	G	A	CACAGTTCCACTTTATATTACGGTTGACGCGTTGGAGGAGATCATAGATATAATTAAATGTTTAGGCCTATCTTTGTGAATATCATGCTGGTCTGAGATT[G/A]TAACAATAATTGGGCCTGCGCGTTCTTCCATTAGTTCAATATTGTCTTTTCACGCTGGTCCCCGCCATTGTGCAGTTCACCTCCCTTTCACCTCTGCCTT	GTGAATATCATGCTGGTCTGAGATTG	TTGTGAATATCATGCTGGTCTGAGATTA	GAACGCGCAGGCCCAAT	ACGCGTTGGAGGAGATCA	0.45	FWD
SCF4-59	CT	C	T	TGGGATTGATTCCTAAACGGAACGGTTCCCAATGAGTTTCATCGATTTCGCATCTATTACCTACTTATCTACTCGTACTTAGAACTAATTTATCAAGTTA[C/T]CAGCATTTTACATTCTCTATCTCAGCAAGGGAGCTACCTACTATTTACCCCTTCTTCCAGGTTTCTCATCACTATTATAGTTAGTAACTAAGTACTTACT	TATCTACTCGTACTTAGAACTAATTTATCAAGTTAC	TATCTACTCGTACTTAGAACTAATTTATCAAGTTAT	GCTCCCTTGCTGAGATAGAGAATGT	CATCGATTTCGCATCTATTACCTACTT	0.36	FWD
SCF4-60	CT	C	T	ACATTTCTGAGCCCGTACACGTGTTTTTCTCCTCATATACGACTCATCCCCGCGGTAAAATACTGGCTTGCTTTTACTGCCTTTCCCGCGCAAAAACGGA[C/T]CTCCCATTCACCCTCCCAACACATACACAACACAATCTTTGACACACACAAGCACACGAGACAGGATTTGCATGCGGGTTGAAAACGATGAAATACTGAG	CCCGCGCAAAAACGGAC	CCCGCGCAAAAACGGAT	CTGTCTCGTGTGCTTGTGTGT	GGCTTGCTTTTACTGCCTTTC	0.52	FWD
SCF5-61	CG	C	G	TGATGTTTTGACTTTACAATACATTATATGTTCATTCATTCTCGTGAAAGTTGTAAAACTAAAACGCAGTGTATTTATTGTAAAGCTACAAGTAAGTTGA[C/G]CTAGAATAATTCTTACATTTTTGGTTCATAGAACCATTTCCAGCGGGAAAGTCAATGAAGACAAGCAAGAAAACTTCTACCGACAATTAGTGAGGTCCTT	AGTGTATTTATTGTAAAGCTACAAGTAAGTTGAC	CAGTGTATTTATTGTAAAGCTACAAGTAAGTTGAG	TCCCGCTGGAAATGGTTCTATGA	CGTGAAAGTTGTAAAACTAAAACGCA	0.33	FWD
SCF5-63	CT	C	T	CTCAACTCCCAATAATCTGTTCTCGACGATGGCAAGGCATAGGGGATGAATCGTCAATGAATCTTTGCTGAACATGTATAGTTTATTGCACTTATTTTTC[C/T]ACTCATTCTGCAATATCTTTACAAATTCCTTTATTTACAGCGTTCATCCTTCTCACTTCAACGAACCACATCATTCATTTTCATTTTATTGAAATAGTAC	CTGAACATGTATAGTTTATTGCACTTATTTTTCC	GCTGAACATGTATAGTTTATTGCACTTATTTTTCT	AACGCTGTAAATAAAGGAATTTGTAAAGATATTGCA	GGATGAATCGTCAATGAATCTTTGC	0.29	FWD
SCF5-65	CT	C	T	CCCTGGCCTGCCAATATGCCTTGGATCATTCGGCCAACGAGGGCGTCAAGCAGTCTTTTGTGGGAAGATGGGGCAGCTGGGTTTATTCAGATGATCTTAC[C/T]AAGTATATGTATAGAATCGTCATCCTCTAGTTACTGAAGGACGCATCCAGTAAATCGTGAGACTTCAGATGTTGAACACTGAACCATGCGCATTTCAAGG	AGCTGGGTTTATTCAGATGATCTTACC	AGCTGGGTTTATTCAGATGATCTTACT	GCGTCCTTCAGTAACTAGAGGATGAC	CAAGCAGTCTTTTGTGGGAAGA	0.39	FWD
SCF5-71	CA	C	A	GTTTTGTCAATTAAAGCCTAATTCACCTCAAATAGGTCTTAACTCATTTCAATTTAATTGACAAAACATTTCAAGTGATCATGGACAAAATTCTCAAGCC[C/A]GTACGATTCGACACGCACCCTGAATCCGCCACTGCTTCGAAGGAATGGTCTCATTGGTTCTCGACATTCGAGAATTTCTTGGAAGAATCGGATATAACTG	GATCATGGACAAAATTCTCAAGCCC	GATCATGGACAAAATTCTCAAGCCA	TCGAAGCAGTGGCGGATTCA	CAAAACATTTCAAGTGATCATGGACA	0.52	FWD
SCF5-73	GC	G	C	ATATTGAATCGGTATGGGGTAACCTCACCGAAACTGTAACATTCCGCTTGCAATTTAAAGAAACTGGTAGGCCATGTTGGCAATGCCATCACGACATTTT[G/C]TCGGTTTGATCATTGTAAAGCCGCGTCCACACTATGCCGAATGAGGGTGGGCACCCTCGTAGGATCCGCAAAGGTGAACAAGTGTGGACGCGTGCGGAAA	CGGCTTTACAATGATCAAACCGAC	CGGCTTTACAATGATCAAACCGAG	ACTGGTAGGCCATGTTGGCA	CGGCATAGTGTGGACGC	0.47	REV
SCF5-76	AG	A	G	ATACAGCACCTTTTTGAGAAAGACCTCTCTGAGATCTTTCAAACGCTGAGATGAAAAATAACGATGCAAGTTCCCCATTACTTATAGATAATGTTTATGT[A/G]GTAGGTAATTGAAAATTTCTAGAATGTTTTACTTGGTTGACGTTTTATCGGGATGGTTTGCGTATATCTCGATAGGTACTTTAATTTGTGTGGTATTCGA	CAAGTAAAACATTCTAGAAATTTTCAATTACCTACT	CAAGTAAAACATTCTAGAAATTTTCAATTACCTACC	AACGATGCAAGTTCCCCATTACTTATAGAT	CCATCCCGATAAAACGTCAACC	0.29	REV
SCF5-80	CT	C	T	TCACCGCTATAACAGCCTGTGTTCGAGTTTTTGAAGAAAATAACGATGTATGAAGGTGTACATAAATCAGAACAATGTATTACTGTACTGGTCACTACTA[C/T]ACAATTTATCAGCATCTGAATCGATCTGACCTGAATTTACTTCAACAAGGACGAGGGGAAAAAGAAAAATGCCCTGTACTCTGAGGGATTTCTCCCAACT	CAGATCGATTCAGATGCTGATAAATTGTG	TCAGATCGATTCAGATGCTGATAAATTGTA	CAGAACAATGTATTACTGTACTGGTCACTACT	CGTCCTTGTTGAAGTAAATTCAGGT	0.37	REV
SCF6-81	AC	A	C	AAGTATCCAGTCCAACTAGCATCCTTGTACGTTTCAACAGTTGCTGTACCCAGTCCAACTAGCATCCTTGTACGTTTTCACATTGCAGTATCCAGTCCAA[A/C]TAGCATCCTTGTACGTTTCAACAGTTGCAGTATTCAGTCCAACAACTAGCATCCTTGTACGTTTCAACAATTGCTGTACCCAGTCCAACTAGCATCCTTG	ACTGTTGAAACGTACAAGGATGCTAT	CTGTTGAAACGTACAAGGATGCTAG	ACAGTTGCTGTACCCAGTCCAA	TGCAACTGTTGAAACGTACAAGG	0.43	REV
SCF6-84	GA	G	A	TAAAGAGAAAGTTCCTGTCATGAAGCATGAGTTGATGAGCGAATTTTCAAAGAATCATTTTAACCGATTATGAAGGTGATTCTGTTCTGAACCATGGGTA[G/A]CTCGGTATGTTTGAACGTTCAAATAAGACATTCTTTTTTTTTATACCAAAAATTGTGAAATTCATGTAGAGAAAAGCCAATATTTGAAAATATGGAATAA	TGATTCTGTTCTGAACCATGGGTAG	TGATTCTGTTCTGAACCATGGGTAA	GAATGTCTTATTTGAACGTTCAAACATACCGA	AGAATCATTTTAACCGATTATGAAGGTGA	0.4	FWD
SCF6-87	CA	C	A	CATAATTTATCATTTGAATTTCTTGTTCACATTCTCACCTGTTATTTTGTAAGGGAAGTACTTTGAGGTAAAAATACACTCAACTGGTTCTATGTACCAG[C/A]CATAAGAAGATGTCGTTTATAAAAATCCCATTTTAGCATCTTTTCATTTCAAGACTCGTAAGAGTGCTTATTTTTGAGGTTTTTAGGTACAATGTGTCAA	ACTCAACTGGTTCTATGTACCAGC	CACTCAACTGGTTCTATGTACCAGA	GATGCTAAAATGGGATTTTTATAAACGACATCTTCT	AGGGAAGTACTTTGAGGTAAAAATACAC	0.36	FWD
SCF6-89	GA	G	A	ATTGCCAAACGAATCTCAATGGATACAGCATCAATGGAACTTCACAGTAGGTATGTAACTATTTGACTCATGGCTACGTGATTGAAGCGTAAATGGAATC[G/A]AAGTTATTAGGAAGGATCTTGAAATAGATGCATATAATATATTAAGCATTGCCTTTGATTGCATTGGTTTGAGGTGCCTACCTCAAAAATACGTGACTTA	CGTGATTGAAGCGTAAATGGAATCG	CGTGATTGAAGCGTAAATGGAATCA	ATATTATATGCATCTATTTCAAGATCCTTCCTAATAACTT	GGTATGTAACTATTTGACTCATGGCT	0.32	FWD
SCF6-92	CT	C	T	GTTTGTCTAAATCTGTCATCTTCATCTGGTAATCTTACTACTGTGATATTGCTTAGTTTGACTTTAAAGTGCATAGTGCGCCTTTTGCAGGGGTTATTGG[C/T]ATTTATATAAATTTGTCCCCTTGTTCCCCATAAGTTTTTGAAATTTTGATCCCATTCTTTGCCAATCTTTTTGGCTAGTTTTGACTCTCATTCTTTTCAT	CCTTTTGCAGGGGTTATTGGC	CCTTTTGCAGGGGTTATTGGT	ACTTATGGGGAACAAGGGGACAA	GTTTGACTTTAAAGTGCATAGTGCG	0.39	FWD
SCF7-93	AC	A	C	GGTTAGGCCATCATCAGTAACAAACAATAACTGAAGGTACATCAGAAAGAGCACATCTTATATAGTCACAGGAGAAGGGAACTTTAATCCCATTGGTCGA[A/C]AAAAGTGAAGGGGCTGAGAGGAATACCCAATCACGTGCAAGGAAAGTGAAAGGGTTGGAAGGGAACTTGACTTTTTTCGAGGAAGCTACCCATGTACCGC	GGAACTTTAATCCCATTGGTCGAA	GGAACTTTAATCCCATTGGTCGAC	GGGTATTCCTCTCAGCCCCT	GCACATCTTATATAGTCACAGGAGAAG	0.46	FWD
SCF7-96	CT	C	T	CCTTCGGGAACCAGCTGTCATCCCAACTCGTACTTCCAGTTCCTCTGTCAGAGAGACAACTCATTGGACAATCCCAAAGAAGTTATGTACTCCAGACAAC[C/T]CCAATACAACTCGGAGAGCGATCTCCGGCCCAGCAGCTATTTCCAACACGAACTGGTGGTAACCCTGATTTATATTTTAATGGAGTACGAGTGAGTACTC	CAAAGAAGTTATGTACTCCAGACAACC	CCAAAGAAGTTATGTACTCCAGACAACT	CTGGGCCGGAGATCGCT	GAGACAACTCATTGGACAATCCC	0.52	FWD
SCF7-98	CA	C	A	CAATATTTTGTACGGTGGAGGACACGAAGTAATGAAGTCGCTCGTCTTGATGTCGATAATTTCCCTATAAAGGTGAGTTCACTGCAGTGTTGGTTATTGC[C/A]CATAATTTGAATAGTGAGGGTAATTGAGTTGTTAATTATTCGAACTACCGAGGAAGAATAGGCGACAACGAGGAAACAAGGTGGAAATCACAATAGGGAT	CACTGCAGTGTTGGTTATTGCC	CACTGCAGTGTTGGTTATTGCA	TCGAATAATTAACAACTCAATTACCCTCACTATTCA	CCCTATAAAGGTGAGTTCACTGC	0.35	FWD
SCF7-101	CA	C	A	CCGTAAAAATGTCCACTAATTATTAAGCCGGCGCTACAACGCTGTTCTCTCATTAGTCTGACTACGCGTCTTTTCCCTAAATGTGAGGCATATCCAGGAA[C/A]CCAACCGTGGTTCCACCAACAGCGTTTTGTTCAAATCGTTCCCCGATTACGCTCACACGCCGAAAAATTGATCCAGTAATTATTGTACTTTTCATGTCTG	CTAAATGTGAGGCATATCCAGGAAC	CCTAAATGTGAGGCATATCCAGGAAA	CGCTGTTGGTGGAACCACG	CATTAGTCTGACTACGCGTCTTTT	0.53	FWD
SCF7-102	GC	G	C	GATGTACTGCCTCGACCTGATGACAAGAATCGCATTCTTCGCCTTTCTAGTGTGGATCCTTGTAAAATGGCTCTCTCCGCTCAAGTCTCTATTCACATTG[G/C]AAGTCTAAGTTCACTCGCTCCGAGGCAATTTCACTCTATGATCTTCCAATTCAATGATTAGATCCTTCCTTTCAGTTTAATCCATTCACTATCTACGAGA	CGCTCAAGTCTCTATTCACATTGG	CGCTCAAGTCTCTATTCACATTGC	GCCTCGGAGCGAGTGAACTT	GTGGATCCTTGTAAAATGGCTCT	0.5	FWD
SCF8-103	AG	A	G	CTAATTTGAAGAGAGAACATACGGGACAGATCTAGGTATGGTGATTCAATGTGCTTTTCAATTTCAACTGCTTTTGCAACTGCAGTAGTTTTGCTTTCGA[A/G]TCTACAAAAGGTAGTAGAAGCTTTCTTTTCACATTCGTAAGGTGAACGTTTTTAATACCTCCAAACTCATGTTACTTTTCAGACATTTCTTAACAAATCT	CAACTGCAGTAGTTTTGCTTTCGAA	AACTGCAGTAGTTTTGCTTTCGAG	ACGAATGTGAAAAGAAAGCTTCTACTACCT	GCTTTTCAATTTCAACTGCTTTTGC	0.37	FWD
SCF8-105	CT	C	T	AAGAGAATCGTTTTCGAATATCGTTCAACTCTCCCTATCAATCAATGAGAAAGAATCATTTTCGTATACTACTGTCTAGAAGATAGTTAGGGGGAAATAG[C/T]GTAAAGTAAGCAACAATGGACTCAATAATGTGGAAGTAGACTTGTAATAAATTATACTCATAATCATGTTGTCAAATGGTAGTTGTACTTATCCGCGGCA	ATTATTGAGTCCATTGTTGCTTACTTTACG	CATTATTGAGTCCATTGTTGCTTACTTTACA	AAGAATCATTTTCGTATACTACTGTCTAGAAGATAGTTAG	AGTCTACTTCCACATTATTGAGTCCA	0.34	REV
SCF8-109	CG	C	G	ACGTAACAGAATTTCTTTCGTCTTGTTCTTGCCAAATGGGGCAACCTATTGGTTACTCTTTGTGAAAAGAGTATTGGGATGATTATATTAATTCTCCCAA[C/G]AAAAGTTCTACATGAAGGGAGTCCTTCGAGCGAAATCGGCCCTTGTAGGTAATCTTGGAACGGTCTTACCCGTTTTTATAGTCTCTGAAATTTGGCAGCT	AGGACTCCCTTCATGTAGAACTTTTG	AGGACTCCCTTCATGTAGAACTTTTC	GGGCAACCTATTGGTTACTCTTTGTG	GGGCCGATTTCGCTCG	0.38	REV
SCF8-111	GA	G	A	AACTAAAGGAACTTTAGTCCTGTGATACTATAAACTCATAATGTAGTATCCACCGTTCAATGAACTAAAAACTAACGAACTAGGAGATCGTTCGACTCTT[G/A]GTGAACTAAAGAAAGCTCTACTGCCCACCCACTTGGGAGAGGTTTTTTCGATTACTCCTGGTTGTAGGATCTATTTGAACGGATATCAAATATTATGTAC	GAACTAGGAGATCGTTCGACTCTTG	CGAACTAGGAGATCGTTCGACTCTTA	TCCCAAGTGGGTGGGCA	TCCACCGTTCAATGAACTAAAAACT	0.49	FWD
SCF8-114	CG	C	G	TTGCTTCAGTGGGCAGTGGGCACTGGCATATGAATAGGTTGGAGTGTTTCCCATATTGCGTCAACTGTTTCTTTTACGATCTAACCAAGGGTGCTTGCCT[C/G]TGCCTCCAACTGTAAGGTGAAACCAAGACTTCTGAATGATGCCCCAGTTACAAGGTATCTGAAACAAAAATTTGAATGGTCTAAATATTAACTGTAAATC	TCACCTTACAGTTGGAGGCAG	TCACCTTACAGTTGGAGGCAC	GATCTAACCAAGGGTGCTTGCC	GGCATCATTCAGAAGTCTTGGTTT	0.52	REV
SCF9-115	CA	C	A	TAGTTACATTTTGATGCCTGTTGTTTCAATGTAACCACAAAGTTACGAACTGGTTCACCTACCTTTTGCTGTATGCAATGGAACTTGAAACGTTCTGCGA[C/A]CTCAATACCTTCCGGTGCATAGTGTTCTGTCAGTACTAGCATCAATTCTGGGAAGGTTTTCGAAGTAGGCTTAACTGGAGCCACAAGGTTCTTCAGAACA	GGAACTTGAAACGTTCTGCGAC	GGAACTTGAAACGTTCTGCGAA	TGACAGAACACTATGCACCGGA	ACCTACCTTTTGCTGTATGCAAT	0.48	FWD
SCF9-117	GC	G	C	ACAATGCAATCTGAAAACCCCTTCTAATCTTCGAAGATACCTACTTTGAATTTAATTATACCTTCTAATAGATCGGGAATAATCCCCGTATGTATGACCT[G/C]ACTACCAGTTAGGCAAGTAGGTAGTAGTAACAGTAGGAGGTAGATGAAGAAGTGTGATACTTTCTTACTGACCACAGCTGTCAGTGGCACCTGTAGTTCA	CTACCTACTTGCCTAACTGGTAGTC	CTACCTACTTGCCTAACTGGTAGTG	CGGGAATAATCCCCGTATGTATGACC	ACTTCTTCATCTACCTCCTACTGTT	0.48	REV
SCF9-120	CT	C	T	TGGAAATCTCAAAGTTACCTACGCGTCTACCTTTTGCACTCAAAGTAGGTACCTACAAAGCCATATTATAATCTGAATTGAGCACTCAATATAGATTTCC[C/T]CAACAGAGAATAATATAGCTGGTGAACGGTAAAACACATATAGACAAAGATATCTTCAATTGACTCCCCATTATCCAACGTGTACATAACTCTTCGTCTG	CTGAATTGAGCACTCAATATAGATTTCCC	TCTGAATTGAGCACTCAATATAGATTTCCT	ACCGTTCACCAGCTATATTATTCTCTGTTG	TCAAAGTAGGTACCTACAAAGCCA	0.39	FWD
SCF9-122	GT	G	T	AAGGAACATGGAAGACGGGAAAGGCTTCCATCCATCCCGCTCCAGAAAATTTGGATGCTACTTCCATCCTTCCATGTTGTTCGGCAAGAGGAGAAGGAGA[G/T]GTGCCTTTGAGATGTGATACCAGTACCAAGTTATCCCCTTATCTTTGACGCCGAGGGGTGGTAGATTCACCCAAGGAAGGCTAAGACTGAATACTCTTGG	TGGTATCACATCTCAAAGGCACC	TGGTATCACATCTCAAAGGCACA	CATCCTTCCATGTTGTTCGGCA	CTCGGCGTCAAAGATAAGGG	0.49	REV
SCF9-126	GC	G	C	TGAAGGAGTGATTCCATTCAGATGCGTTCAAGGTTCGAGAGAAAAATGCGACTGACCTTCCTTGTTGGCTGTGAACCGCGTAAATTTGTCGATAATTTGA[G/C]AATAGTCAATGGCCATTCTTTTTTTTTCGTACATTTCTTACGACAAACGCTTGGGCTCTCCAAGGGGAATCGCTTACTTCGACTTTTCCCCCTTATAACA	ACCGCGTAAATTTGTCGATAATTTGAG	ACCGCGTAAATTTGTCGATAATTTGAC	GCCCAAGCGTTTGTCGTAAGA	CCTTCCTTGTTGGCTGTGA	0.37	FWD
SCF10-128	CT	C	T	GTTTGCTATAGCACCTTCCAGGCGGTTCATCCCATCTTATCTACTGTTATTCATCTAATAACTTACCTTAATAAAGAAGTAGTGTTCTATGTCCAGTGCA[C/T]ATATATTCTTCACCTAAAAATTGTATAGACATCCTAGATCACTACAGAAGTACGTATTTTAAGGATTGAACCACAAGAGTAAGGAGATGGTTAGTTATTA	AGTAGTGTTCTATGTCCAGTGCAC	AAGTAGTGTTCTATGTCCAGTGCAT	CGTACTTCTGTAGTGATCTAGGATGTCTATACAA	GAAGTAGTGTTCTATGTCCAGTGC	0.36	FWD
SCF10-135	AG	A	G	GCCTGCTAAACTGAAGCCGAGCTTAAGCTCCTGCCCCGGAGGCATTTTTCCTGAGATGAAAAGGGAGGTAGGATCACTTGCGTCACCGTGCTGTTCTCGA[A/G]TGAAGTTTGAATTTAGAAGTTCAAACCCTGCAATATGATTTCAATAACAGATAATACGTTATAAGAAAGTATAGTGAATTATTGTAATTTGCATCAGTCT	TCACCGTGCTGTTCTCGAA	TCACCGTGCTGTTCTCGAG	AAATCATATTGCAGGGTTTGAACTTCTAAATTCA	GAGGTAGGATCACTTGCGTC	0.37	FWD
SCF10-143	GA	G	A	GTTCTCAAATATTATTGCCCAGTAATACCGCAATTATCCACGTTGCTTAGCGGTTCTAGTATTTTCGAAATATATTATGAACTATTTTTCTCGAAAAACC[G/A]ATGTTTCATCAGTCAAAATTAATCAGGGTTGTCACCATTCGATTCAGCTTGAATAATCCCCCAGTCATGAGGTCGTCAATAGCCTAAAATACTCTATTAC	ACCCTGATTAATTTTGACTGATGAAACATC	ACCCTGATTAATTTTGACTGATGAAACATT	TCCACGTTGCTTAGCGGTTCT	AAGCTGAATCGAATGGTGACAA	0.33	REV
SCF10-165	GT	G	T	GATATAAATGAAGGAATTAAATAATAAACCGACCTCTTAGAACTTGTATATTCAAAATATAAAATTGAAGCGTCGCATAGATTTCTAAATAACCGATACT[G/T]AGTCAAGCGGAAGTTGAAAAAAAAATTCTCGAAACTTTTTTTTAGTACGGTTCTGATGAAAATGCTTTGTGATTCCAGTGACGTTGAAAAATCAAGGGAC	GTCGCATAGATTTCTAAATAACCGATACTG	CGTCGCATAGATTTCTAAATAACCGATACTT	CACAAAGCATTTTCATCAGAACCGTACT	AATTGAAGCGTCGCATAGATTTCT	0.34	FWD
SCF11-166	CT	C	T	TGTCTACCCGGTTATTCGTCTTCGCTTTCCCCTCGTGAAAAATCTTTTCCGATTGCAGCCTACATGGTACGGATCTCTCCTCATTTGCATGCCGAACTCC[C/T]GCATGAAAATTGGCCAAGGGAAGAAATCTATCTTGCATGAGTGATGAGTACCAAGCCTTCCTTATACCTCATCCCATTTTCCTAGTTCTTCTCGTTATTT	CCCTTGGCCAATTTTCATGCG	CCCTTGGCCAATTTTCATGCA	TCCGATTGCAGCCTACATGGT	ACTCATGCAAGATAGATTTCTTCCC	0.53	REV
SCF11-168	GC	G	C	ACATTATCCAAATACTTAGGTATGTTGTATTATCCAAAAATACAAAATAAATTTGTATTTGAATACGTTTCAAAATCAATGAACAGAAAATTTGTATTTT[G/C]CCTACAAATTGTATTTGTATTACATGAAATGCAAAACAAATACTTTGACGTTTCTGGCCCACTCCTTACTACGAATGGCTTTGTATATACTTCGTTTTTG	GCATTTCATGTAATACAAATACAATTTGTAGGC	GCATTTCATGTAATACAAATACAATTTGTAGGG	TGAATACGTTTCAAAATCAATGAACAGAAAATTTGTATTT	GGCCAGAAACGTCAAAGTATTTGT	0.26	REV
SCF11-171	AG	A	G	GGTAGGTTGGTAATAATACATTCCATACAATTATTGCAGATTCTCTTATAGCTAAGTAGGGATTCTCAGCAGATTTCTTGTTATGCCATTATGTTGCTGA[A/G]TATTGCACTGCAGTTCTCCCACCTGACGTTCAATTTATTGTTCACCACGTCTGAATCCGCATTTGCGATTCATGGGAAATAATAATGCGGAACCACTGCA	TTTCTTGTTATGCCATTATGTTGCTGAA	TTCTTGTTATGCCATTATGTTGCTGAG	ACGTCAGGTGGGAGAACTGC	GCTAAGTAGGGATTCTCAGCAGA	0.42	FWD
SCF11-173	AG	A	G	GTAAGAAGGGCAGTACGGCGAACCTCCATAGTTGATTTACTACAGTGAAAAGCAGTGCGTTGGCAGTTCAACCCATCTCCATGGTACCATGTCATTCTAC[A/G]GAGAAATTAGCAGTGTGTTCAACGTTCACTGCTTTTTCTCTTAGTATTTCACTCAACTTTTTTTCTCCGTAGTAAGCTACACAAAAACTCTGAAGGCAGT	CGTTGAACACACTGCTAATTTCTCT	CGTTGAACACACTGCTAATTTCTCC	TGGCAGTTCAACCCATCTCCA	AGAGAAAAAGCAGTGAACGTTGA	0.45	REV
SCF11-185	GT	G	T	ATCAAATGGAAGGATGAGTTCGTTGGCCAGCATTTTTGTGGTACTCCAAGGGGTCAAATTTTGAAAATTTAGAGTCAAAAATCGATAAAAACGTGTTTTT[G/T]AGGGCTTTGGTGTAAATTATCATAAAACATTGGAACACAGCCGAATCAGCGTGAAATTTTCTATAAGAATCACCCACCAAATCGGTTAAAATTATTCATT	TGTTTTATGATAATTTACACCAAAGCCCTC	AATGTTTTATGATAATTTACACCAAAGCCCTA	AATTTTGAAAATTTAGAGTCAAAAATCGATAAAAACGTGT	CTGATTCGGCTGTGTTCCAAT	0.26	REV
SCF12-186	CT	C	T	TAGAAAACTTAGTACATTAAGCGCATAGATTTTTTTATGTTATTTATAACCTACAATGATTGCGATAATTTATTATATTAGGCTTATAAGTTAAATGTTA[C/T]ATTAAATGTGTAAATTAAAGTTAAATAGTTGCAATTAAAAATAATAACTAATTGATGGTTGTTGGAGTTGGATGATCTCCTGGCGCTTTTGTAGAATTAT	ATTGCAACTATTTAACTTTAATTTACACATTTAATG	ATTGCAACTATTTAACTTTAATTTACACATTTAATA	TTGCGATAATTTATTATATTAGGCTTATAAGTTAAATGTT	CCAACTCCAACAACCATCAATTAGT	0.19	REV
SCF12-190	AG	A	G	CCACCCAATATCCATAACCAGCTCTTCAGCAGCACAAAACCACATCGTCCCTGCTTCATCCACAACCATAAGGTTATACGGCAGTAATCATCACAATAGG[A/G]TGGTGGAACTGACGTGTTTTGGTCTGCCCTCAGTTCCAAATTGTAGTGGTTTATTTTCACACTACCCTATTGTGATGATTACTGCCGTATAACCTTATGG	CAAAACACGTCAGTTCCACCAT	CAAAACACGTCAGTTCCACCAC	TCCCTGCTTCATCCACAACCA	GGAACTGAGGGCAGACCA	0.44	REV
SCF12-192	AC	A	C	AGACGCTCACTTCACGTCTACATTTCCCAAACAATTTACGGTAGAACTACAAAATAATGTACGACCAGGCGGAAAAGCCCTCACCTGTCACCATTTTTAT[A/C]TATTCCCCTGATGAGGCAACACTCGTTGCGAAACATGAAGGAAATAAATAAATCTACTCAACCAGAAGAATGGTCGCTCATGCTCCATTTTTTTGAAATT	GCCCTCACCTGTCACCATTTTTATA	CCCTCACCTGTCACCATTTTTATC	CGCAACGAGTGTTGCCTCA	GTACGACCAGGCGGAAAAG	0.49	FWD
SCF12-197	GT	G	T	AAAGTGCATTTGCTACAAATTTATTTTCAGAGGGGCACAGTTACATGGGGAACTTTGAATTAATTCAGAGGGTAAATTGTGGCAGGGGCACAAAAATGGA[G/T]AACTGGGAGAACCTACATTATTTACCTATCAAAGAGGAAAGGCAGTAAAATAAATATAAGAGAAAGAAATTTTCGCTTCAAAGGGCAGTGGGAGAGAAAC	AGGTAAATAATGTAGGTTCTCCCAGTTC	GATAGGTAAATAATGTAGGTTCTCCCAGTTA	AAATTGTGGCAGGGGCACAAA	ACTGCCTTTCCTCTTTGATAGGT	0.42	REV
SCF12-207	CT	C	T	CGATGAAGGCGCCCCAAAGTTTCGGATCGAAAACATCCAATATGTTGGACATGCTTGGATGTTTTTGTTGCATGATGAAAAATACTGCCACAACCATGTA[C/T]AAGCTGCTTCGAACGGTACTAAATTTAGCGAGATTACCTTTTTTGAGCTCTAGATTCATACAATGTATACCATATTCGGTCAAAATTGGATCTCCATTGA	GTACCGTTCGAAGCAGCTTG	TTTAGTACCGTTCGAAGCAGCTTA	GCATGATGAAAAATACTGCCACAACCA	GAGCTCAAAAAAGGTAATCTCGCTA	0.45	REV
SCF13-209	CT	C	T	ACATTACGAGATCCCAGTATAAAAAAACGCCCAATTCAGGCTCCAAGTATAATATCTACACAGGGCCCATTGCAAGCTCCTTCTTTTGAGTCAGCCAATT[C/T]TTCCAGCCAATTGTTCAACTTTGTGTTTCCCACGACTGTACCTACCGAAAATAGAGGGTGTCTACCAATTCTTCACAAGAACAAGATGCTCAATTTTTTC	ACAAAGTTGAACAATTGGCTGGAAG	ACAAAGTTGAACAATTGGCTGGAAA	GGCCCATTGCAAGCTCCT	AGGTACAGTCGTGGGAAACA	0.45	REV
SCF13-230	CT	C	T	GTTGTGATAAGTGTACTACAAACTTAGTTATGTCGGTTCAATCCAGTGATTTGGTTCACTCGAGTGAAGTATAAAACAAATGAAAACTCAACTAAGTAAT[C/T]TCTTATTCTTCTTCCCCTCTTCTCAAGACTATAAAAACTCCAATGAGTATCAGCAAAAAAAAAAAAAAAACGCCACTATGCCACACTCGACGTTGGGAGT	CTTGAGAAGAGGGGAAGAAGAATAAGAG	CTTGAGAAGAGGGGAAGAAGAATAAGAA	CTCGAGTGAAGTATAAAACAAATGAAAACTCAACT	TGCTGATACTCATTGGAGTTTTTATAGTC	0.34	REV
SCF13-233	GA	G	A	TGCCAACATGATACAATTCAACTCGGTTATCAACATGAGATGAGTCAGCTGTTTGACAGGGTCTTTCGAAGGAAGATGGAGGAGGACTTACGGTTTCTGG[G/A]GTTATCGCAAATTGTTACCAGCAGTTTTTTGTCTCTCCTGAAAAGCTGGAGATATTTAGTTATTGCATGTTGCTGCTTAAACGACGATATTAAATGCACT	TGCTGGTAACAATTTGCGATAACC	CTGCTGGTAACAATTTGCGATAACT	AGTCAGCTGTTTGACAGGGTCT	CCAGCTTTTCAGGAGAGACAAAA	0.48	REV
SCF13-238	AG	A	G	CTTTGGAACCACCTGAGTCTCTGGAATACAATGAACCGACGGAAATTATCCAATCTTATATTGATTACAACGAAAACTAAAAGTAGGTAAATGAAAAATG[A/G]TGTTCGCCTAACACTTGGAACAAGTCCCAGTAATGGTTTCTGTTTCATCAACGTGGAAATAAGTAACCAATAAATTTTGCTTTCTTTCACTCAACAAAGC	TGTTCCAAGTGTTAGGCGAACAT	GTTCCAAGTGTTAGGCGAACAC	ATTGATTACAACGAAAACTAAAAGTAGGTAAATGAAAAAT	GAAACAGAAACCATTACTGGGACTT	0.31	REV
SCF13-245	AC	A	C	CGAGATCAAGAACCTTTGGGTATCAGACATGATTGGAATTCAAAAAAATCCTGTGGATACTGGTGATGATTTGGCAACACAAAATTTCTATTCGAACATT[A/C]ACATGGAAAACTGTATATACGTAGTAGCTTCACCTTGGAAAACTTACCCAACAAAATTAACGACAAATTACGGATTGGCTTTGGCAAGATTGAAATCAGA	TGGCAACACAAAATTTCTATTCGAACATTA	GGCAACACAAAATTTCTATTCGAACATTC	GGTGAAGCTACTACGTATATACAGTTTTCCA	TCCTGTGGATACTGGTGATGATTT	0.34	FWD
SCF14-248	GC	G	C	TTACACCTCAACTTGAAACACCAAAGTGTTGTATACTGACAAGATATCACAAAGAATTTCAAAATAGAAAAACACCAATCATTGTCAAGCGAAAATGTTC[G/C]GCGTATTGAGTATTTCTTTCGGTATCGGAAAAAGTATCGATACTAGTACTCATACTCGAATCACAAGTATCGATACCAAAAATACCAAAAAAACAGTTGG	CAATCATTGTCAAGCGAAAATGTTCG	CAATCATTGTCAAGCGAAAATGTTCC	TCCGATACCGAAAGAAATACTCAATACGC	TCACAAAGAATTTCAAAATAGAAAAACACCA	0.4	FWD
SCF14-251	CG	C	G	CACTGAATGGGTCTATACAAAATTAATTACACACGTAATATGCAGACTACCGAAAATGCTTCCAAGGATGGGAGAGTTCGTGCAACCATTCAGTCAATTG[C/G]AACGTTTCTTGGACTTTCCAGTTTATTTTTAAATCACTTCCAGCGCTCATATCACCATGATTTTGGTACGTGCAAATGTGACAGAACACGAATCGCGGAT	AAACTGGAAAGTCCAAGAAACGTTG	AATAAACTGGAAAGTCCAAGAAACGTTC	TGGGAGAGTTCGTGCAACCA	TGAGCGCTGGAAGTGATTTAAAA	0.44	REV
SCF14-260	AC	A	C	CTCGACGTGAGCCTAATGTCGGCTGTCCCTAACATCGTCCACCCTCACTCTTGATGCCTCTACGTGCTTTAACCATCCCCCTACGCGCTGAGCTAATTTG[A/C]ATCCCCTCCAAATTGAAATTATACTTTGCTTTACTAATGATTTCAAAAAGTTTAGACTCTACTGCATGAGATACTAACATCACATGAACAGCGAATTTCC	CCTACGCGCTGAGCTAATTTGA	CTACGCGCTGAGCTAATTTGC	ATCATTAGTAAAGCAAAGTATAATTTCAATTTGGAGGG	CTACGTGCTTTAACCATCCCC	0.37	FWD
SCF14-265	CT	C	T	GATGAGGTTGAGAGGTTGTCAATCACTAAAGCAATGTGTTGGTAATTTCCGATATCTGGTCGACGGATATCCTTCGGATAATATTGTTGAATCTCACTTA[C/T]GGGGAATGGATATACTGGTTATCGTGTGGTAGGTAATTGCGAATCGGCCAACCACTGGCGAATATCGGTTAGAATGTTACCACAAATGTAAACCATACCT	CGATAACCAGTATATCCATTCCCCG	CGATAACCAGTATATCCATTCCCCA	GGTCGACGGATATCCTTCGGA	CGATTCGCAATTACCTACCACAC	0.43	REV
SCF14-271	CT	C	T	ATGCGTACGGATGTACGTAAAGGTTGGACAAATTTCCCAACTCCATAGGTACTGCCATGTCATCTAATACACTCTCGAAATATTGAACAAAATTACAAAT[C/T]TGATGGTTGTTGGACGTATCTTTTGCTCTCCTAGCGATGTTTGTGAATTATACGAGTTTTTCCCTTTTCATGAAATGACTCATAGGGCCTTAACGGCTTA	CAAAAGATACGTCCAACAACCATCAG	CAAAAGATACGTCCAACAACCATCAA	CCCAACTCCATAGGTACTGCCA	CACAAACATCGCTAGGAGAGC	0.37	REV
SCF14-284	GA	G	A	GCCTTGTTGAATGAAAAACTTGGAGAACTTGAACCAAGGTGAAAACACAGCCGAGAGAACTTGAAAAGGTAAAAACAACACATCATGGAAAGTCTGCTAC[G/A]CTGTTACCGCTGAGGAAGGTTATCCTGCGAGACGACGCCACTGTTACGAACTTTCCATAGTGTCTGAAACGTCGTATCTTTACGAACTTTTCTAAGAGAT	ACACATCATGGAAAGTCTGCTACG	ACACATCATGGAAAGTCTGCTACA	GGCGTCGTCTCGCAGGA	GCCGAGAGAACTTGAAAAGGTAA	0.54	FWD
SCF15-287	GC	G	C	CCCTCGTAGTGCTAACTGTTTC[G/C]GACTCTCTCCCACTTGCAAGT	CCCTCGTAGTGCTAACTGTTTC	CCCTCGTAGTGCTAACTGTTTG	ACTTGCAAGTGGGAGAGAGTC	ACCTGATGAATGAGGGACCTC	N/A	UNKNOWN
SCF15-291	CT	C	T	TAAGGCCTGTTAAAAAAATTACTGACGCTGTCCATGTGAATGCGTCCTTTTTTGTCAGATACATATCTATGGATGAGCATGAGAACATCCTGAATGCACA[C/T]ATTCTCTTGGAATTGACTTGGAAAGACGAATTCATATCCTGGAATCCCAAAGATTATAACGGAACACAAATCATGGTAGTGGATTCATCATCCGTGTGGA	CATGAGAACATCCTGAATGCACAC	CATGAGAACATCCTGAATGCACAT	TCGTCTTTCCAAGTCAATTCCAAGAGA	TGTCAGATACATATCTATGGATGAGCA	0.42	FWD
SCF15-297	AG	A	G	GCTGATCTATAAACTCTACTTTCGACTCGGATTGTTCGGGATTCGGAAGTGCCATGACCAAGATTTGAACCGACCCTACTGAATGTTACCGAACAGTCTT[A/G]TTGATGTAAATGTTTCAGAAAATTCACGTTAGCGCTTGCGCAGAGGCAGCTAATGATCCTACAGGGCTGAAACTTATAGGGGGCGATCTAGGGCCCAACC	CCTACTGAATGTTACCGAACAGTCTTA	CTACTGAATGTTACCGAACAGTCTTG	GCGCAAGCGCTAACGTGA	GACCAAGATTTGAACCGACCC	0.4	FWD
SCF15-301	GA	G	A	ACTCAATTCTGCATCGAACTTACTTGTAGATACGTTGAGAGTATGGCCCCTCAGTAACAACTGAAATTTCAGAAGTTCATCAAATATCAATCAATCATGG[G/A]ATCATCAATGGATAAAAAACGGTGTAAATTATGACACCTTCGTAATTCATGTTTTCAACGTGGAGTAGGTAGGTGATTAATATTAGGTATACTCCAAATT	AGAAGTTCATCAAATATCAATCAATCATGGG	CAGAAGTTCATCAAATATCAATCAATCATGGA	GGTGTCATAATTTACACCGTTTTTTATCCATTGA	GCCCCTCAGTAACAACTGAAATT	0.32	FWD
SCF15-309	AG	A	G	TGTGTTAGGTAGGTAACTTCTTAAGATTGTCTGTAATACCTATTAAATGTTAATTAAAAATGAAGAAAAAATGTTTAAAAAAATGAAGTAGAATTGGTTG[A/G]GATTGAATAGTTCAAGTGCGATCCCTTTAGTTGTTGTCTCTTTGTAAGAAAGATTCCAAATAAAAATTCCTTTCTCTGTCAGCATGATTTTGTCAGTATT	GGGATCGCACTTGAACTATTCAATCT	GGATCGCACTTGAACTATTCAATCC	ATGAAGAAAAAATGTTTAAAAAAATGAAGTAGAATTGGTT	AAAGAGACAACAACTAAAGGGATCG	0.3	REV
SCF16-310	CG	C	G	CCAGGAAGTAAGAAGTCAATTTTAGCAGTTCTTTTTTTAAAGATTACTTCCTACTAGTAGGTCTGCCGTGCAGGCAGTTAGGTAGGTACCTTAAGTTAAA[C/G]TGGAATGTGTCATGACCAGGGTTATCGTCAATTATTAGAAACAATCCAGGCCCTTTTTGACTTGAATGACAAGTAATCGATGAAAAATGTGTTGGTATGT	CCCTGGTCATGACACATTCCAG	CCTGGTCATGACACATTCCAC	TCTGCCGTGCAGGCAGT	GCCTGGATTGTTTCTAATAATTGACG	0.49	REV
SCF16-323	CT	C	T	AGGCTGATTCCGAATTATACCACATATTCCTATGTTTAAGATGGTAATCCACACCAAAAACCTAAAAAACGCGTTTTTAGCGATTTTTGACCATACATTT[C/T]CAAAGTTTGACCTCTTTGCGTACTCTAAAATTCTGGCCAACGAACTCAGCCTTTTCTATTGTCATTATTGAAATTTACTATATATATTCCATGGTCAGCT	GTACGCAAAGAGGTCAAACTTTGG	GTACGCAAAGAGGTCAAACTTTGA	ACGCGTTTTTAGCGATTTTTGACCA	AGTTCGTTGGCCAGAATTTTAGAG	0.39	REV
SCF16-327	CG	C	G	ATAATGGACTTGAAAAGAAAGAAGCGGGTCCGTAGTCACAATATGCAACCCCGGACGTTGACCTGAAGCAGTCTTTCTTCAGGGTACATTTCAGCTGCTG[C/G]TATTCAGCGCAGATTCATTCCATCATTTCATTTCAGGGGTACATTTCGGAATAAACATTTAAAAACTGCAATAAATAAGTTAAATCTGTTTGGGAGAGTG	GATGGAATGAATCTGCGCTGAATAG	GATGGAATGAATCTGCGCTGAATAC	GGACGTTGACCTGAAGCAGTC	CGAAATGTACCCCTGAAATGAAATG	0.48	REV
SCF16-331	CT	C	T	AAACTAATTATTTATTTTTGGTTTTTTGAATCTTAATCGTATCATTATGAAAATCGCGTCTTTCAAACATCTTAGAAGATTGTTCTTCATTCAACCATAG[C/T]TGATAAAGATGAGTCCAAAGAGGAATGTTATCACTGCCAATGGCTGTGACGGTGCTACTTTCGCGTAACCTTTCCGGGCTGGTATGTTCCAAGCTTGTTG	CTTAGAAGATTGTTCTTCATTCAACCATAGC	TCTTAGAAGATTGTTCTTCATTCAACCATAGT	CCGTCACAGCCATTGGCA	TGAAAATCGCGTCTTTCAAACATCT	0.41	FWD
SCF16-335	GT	G	T	TCAAAATAACTTCACTTGCAAGATTTTTCTTTGGTTTCAAGTGGACATTGATGGTTTTTATCTAGTATTAACATGACCTTTGAGCTAGAACTCTTGTTTT[G/T]GTAAAGGATTTAGATATTTGAACAAAAGGTAGAGTTTTCTTAGCATAAACGCAGTCGAACTTAAACGATTATAAAAAGATCTGGTATGGTGTGGTAGTAA	GACCTTTGAGCTAGAACTCTTGTTTTG	GACCTTTGAGCTAGAACTCTTGTTTTT	GCGTTTATGCTAAGAAAACTCTACCTTTTGT	GTTTCAAGTGGACATTGATGGTTT	0.34	FWD
SCF17-338	CA	C	A	TGCCCTTCTGTTCCCATCTTTGGCGAGATTGGGGGTCTAATTTTTTGACAAAAATATGAATCAAAATTGCATCCCAGTGTTCAGTGGGCAACCCAAGTGA[C/A]GTTAAGCAACTTAATTCCACTTGGAACATGACTAAAACTTAAATTTTGAATTTTTGGAAAAAATAGCCAATTTTTGGAAGCCGATATCTCGGGTTCTATC	GTGGGCAACCCAAGTGAC	AGTGGGCAACCCAAGTGAA	GTCATGTTCCAAGTGGAATTAAGTTGCT	TCAAAATTGCATCCCAGTGTTCA	0.46	FWD
SCF17-343	CT	C	T	GATGCTAACGCCTAAAAATTCAAGCCTCACAAGGTAGTTTCCTGTACTGAGCGCACATATCACTTCGTTCCGCACCAATGTTGACCCATTTGAGGCATCT[C/T]GGCCTGCAGATAAAATCACATTGCTAAGCGCAGCAAACAGATGCTAACGCTTCAAATTCAAGCTTCACAAGGTAGTTTTGCTGTACGGAGCGCTCATATC	AATGTGATTTTATCTGCAGGCCG	CAATGTGATTTTATCTGCAGGCCA	CCGCACCAATGTTGACCCA	GCATCTGTTTGCTGCGCT	0.48	REV
SCF17-347	CT	C	T	TATTTTTGATGTATAAAATCCATTGAAATTGCGGAAATCCCGTCTCTACCGCCCCTCCGAAGGACGTCAATTCGAAGTTGGGGGCTCCTTTGTGAAGGTT[C/T]CCCTTTGAGAAGGTTATAATTGAAAACGTCTCAACCGCACAGAAGGTATCGACATAACGGGGATATTACTTCTGTGTGGTTGACGGAGAGGGCTTTTCAC	GGGCTCCTTTGTGAAGGTTC	GGGGCTCCTTTGTGAAGGTTT	CTTCTGTGCGGTTGAGACGTT	AAGGACGTCAATTCGAAGTTGG	0.46	FWD
SCF17-352	CG	C	G	CTGGACCGGGTATCCACGTCCACCCCCTTCACCATTCATCGTTCTGCGCACAGTGACTCAAAATACGGGCTTTCTGGACGACAATATCGTCCCCTCCAGT[C/G]TTGTAGGAAATTTTGTGCTGATTCCAAATACATCATTATGTTCCAATACATACCTAGAATAGCTAATTAGCTGCAATATCTGGGAAAAACCTCGAAAATT	TGGAATCAGCACAAAATTTCCTACAAG	TGGAATCAGCACAAAATTTCCTACAAC	ACGGGCTTTCTGGACGACA	GGAACATAATGATGTATTTGGAATCAGC	0.48	REV
SCF18-353	CG	C	G	TTTTATTGCAAGTTGCTCCTCGTGGTAATATGCCTANNNNNNNNNNATTACTGCTTTAATGATTGCTGGTTTTGGTATTTATATGCCACAAGCGATGATT[C/G]GTGCTACTGCTATTGAACTAACAAATAAGAAAGCAGCTGCTACTGCTTCAGGATTTACAGGATTATCTGGTTATTTTCTTGGTGATGCTCTTTTTTCAAA	GGTATTTATATGCCACAAGCGATGATTC	GGTATTTATATGCCACAAGCGATGATTG	CTGAAGCAGTAGCAGCTGCTTT	CTGCTTTAATGATTGCTGGTTTTGG	0.41	FWD
SCF18-354	TC	T	C	TATTATCCAGTTTTTAAAGAACAATTGCTCAGAGAAAACAATCCCTGAAAACTAAACAGAACAAAAGAAGTAATCCAATAAATCATCCATCTAATTTTTC[T/C]TGTTGTCTTGGTTTCTTATTAGAAACTAAACTCCATAGAAAGGAGGTGATCCATCCCCACCTTCCGGTAGGGATACCTTGTTACGACTTAACCCCAATCA	GAGTTTAGTTTCTAATAAGAAACCAAGACAACAA	AGTTTAGTTTCTAATAAGAAACCAAGACAACAG	CAGAACAAAAGAAGTAATCCAATAAATCATCCATCT	GATGGATCACCTCCTTTCTATGG	0.28	REV
SCF18-356	CT	C	T	TATGCTTCTACATTATTAGATCCTAAAATTGCTTTTGCAGAAACTTCTGATAAACCAGTAGCACATAGTTTTCAACCAAAAACAGCAATTGCATTTGTTC[C/T]TTGAACACCAGGAAAGGCGATTCTTGTTTTAGGATCTGTTTTTGCAACATTTAATCCAGCAATTAAACCACTACGTACAGCATTAGTTGCTAAGGCAATA	CGCCTTTCCTGGTGTTCAAG	TCGCCTTTCCTGGTGTTCAAA	GCACATAGTTTTCAACCAAAAACAGCAA	ACAGATCCTAAAACAAGAATCGCC	0.42	REV
SCF18-359	AC	A	C	ATAATATCATCTTTAGTACCTTTAAAAATAACTTTTTCTTGATAAATTTCAATTGTTATATTATGATATTGAAATAATTCATAACTACTATTTTTATTAT[A/C]AACTTTATAGTTTTGGTAGTGTTCTTTAATTAATGATTTTTGTTTTTGATTTAAGTAAAATGTCATTAATATACCACCATCTTTTCAAAATTTATTTGAT	CATTAATTAAAGAACACTACCAAAACTATAAAGTTT	CATTAATTAAAGAACACTACCAAAACTATAAAGTTG	ACCTTTAAAAATAACTTTTTCTTGATAAATTTCAATTGTT	ACAAAAATCATTAATTAAAGAACACTACCAAAACT	0.17	REV
